# Supplementary material for: Association between complement component 4A expression, cognitive performance and brain imaging measures in UK Biobank
Source: Psychol Med. 2021 Mar 3;52(15):3497–507. doi: 10.1017/S0033291721000179 (PMC9772918; doi:10.1017/S0033291721000179)
Supplement: Supplementary file 1 [file S0033291721000179sup.zip]

Archive with 2 entries (2 files):
- S0033291721000179sup001.pdf
- S0033291721000179sup002.xlsx
