# Supplementary material for: Association between complement component 4A expression, cognitive performance and brain imaging measures in UK Biobank
Source: Psychol Med. 2021 Mar 3;52(15):3497–507. doi: 10.1017/S0033291721000179 (PMC9772918; doi:10.1017/S0033291721000179)
Supplement: Supplementary file 1 [file S0033291721000179sup.zip › S0033291721000179sup002.xlsx]

## Sheet: Outline
Table S1	Distribution of C4 Haplogroups
Table S2	A summary of the results from the linear regression models of the included covariates on predicted C4A and C4B expression
Table S3	A summary of the results from the linear regression models of predicted C4B expression values on cognitive performance
Table S4	A summary of the results from the linear regression models of predicted C4A expression values on cognitive performance, including the interaction between C4A expression and sex
Table S5	Numbers of male and female participants that completed each of the seven cognitive tasks, with available predicted C4A and C4B expression values and brain imaging data.
Table S6	A summary of the results from the linear regression models of predicted C4A expression values on cognitive performance
Table S7	A summary of the results from the linear regression models of predicted C4A expression values on brain imaging measures of cortical surface area
Table S8	A summary of the results from the linear regression models of predicted C4A expression values on brain imaging measures of mean cortical thickness
Table S9	A summary of the results from the linear regression models of predicted C4A expression values on brain imaging measures of subcortical volume
Table S10	Analyis of Variance and post-hoc Tukey test results for predicted C4A expression and cognitive performance
Table S11	Analyis of Variance and post-hoc Tukey test results for predicted C4A expression and brain imaging measures of cortical surface area
Table S12	Analyis of Variance and post-hoc Tukey test results for predicted C4A expression and brain imaging measures of mean cortical thickness
Table S13	A summary of the results from the linear regression models of predicted C4A expression values on hemisphere-specific brain imaging measures of cortical surface area
Table S14	A summary of the results from the linear regression models of predicted C4A expression values on hemisphere-specific brain imaging measures of mean cortical thickness
Table S15	A summary of the results from the linear regression models of predicted C4A expression values on hemisphere-specific brain imaging measures of subcortical volume
Table S16	A summary of the results from the linear regression models of predicted C4A expression values on brain imaging measures of cortical surface area, including the interaction between C4A expression and sex
Table S17	A summary of the results from the linear regression models of predicted C4A expression values on brain imaging measures of mean cortical thickness, including the interaction between C4A expression and sex
Table S18	A summary of the results from the linear regression models of predicted C4A expression values on brain imaging measures of subcortical volume, including the interaction between C4A expression and sex
Table S19	Mediation of the Effect of C4A Expression on Cognitive Performance by Brain Imaging Measures
Table S20	A summary of the results from the linear regression models of predicted C4B expression values on cognitive performance

## Sheet: Table S1
Distribution of C4 Haplogroups
Haplogroup	Count	Frequency
AL-BL	278371	0.422065
AL-BS	209893	0.318239
BS	87789	0.133105
AL-AL	63237	0.0958796
AL	14746	0.0223578
AL-AS-BL	1126	0.00170723
AL-AS-BS-BS	986	0.00149497
AL-AL-BL	872	0.00132212
BL-BS	712	0.00107953
BL	663	0.00100524
AL-BL-BL	491	0.000744451
AL-BS-BS	355	0.000538249
AL-AL-BS	237	0.000359338
AL-AL-AL	36	5.4583e-05
AL-BL-BS	32	4.85182e-05

## Sheet: Table S2
A summary of the results from the linear regression models of the included covariates on predicted C4A and C4B expression
C4A expression	Std. β	Std. Error	Uncorrected p-value
Age	5.681e-05	8.319e-05	0.730556
Sex (Male)	-0.0004383	0.00127272	0.494703
C4B expression	Std. β	Std. Error	Uncorrected p-value
Age	6.554e-05	0.000105	0.53398
Sex (Male)	0.0019398	0.0016121	0.228888
All models also included age squared, educational attainment, genotyping batch and the first 10 genetic principal components as covariates (omitted).
Std. β = Standardized β. Std. Error = Standard Error.

## Sheet: Table S3
A summary of the results from the linear regression models of predicted C4B expression values on cognitive performance.
Phenotype and Covariates	Std. β	Std. Error	Uncorrected p-value	FDR
Pairs Matching
C4B expression	-8.32527e-05	0.00244481	0.961619	0.992458
Age	-0.1348	0.00014725	< 1 x 10-300	< 1 x 10-300
Sex (Male)	0.0160283	0.00225258	4.13033e-20	6.81894e-19
Reaction Time
C4B expression	0.000564006	0.000673538	0.732003	0.928264
Age	0.303343	4.05504e-05	< 1 x 10-300	< 1 x 10-300
Sex (Male)	-0.0911416	0.000620528	< 1 x 10-300	< 1 x 10-300
Fluid Intelligence
C4B expression	-0.00591237	0.0140295	0.0516163	0.362537
Age	-0.0922237	0.000800935	7.73811e-201	6.52202e-199
Sex (Male)	0.0578109	0.0128254	2.51251e-80	1.3476e-78
Digit Span
C4B expression	-0.00502748	0.0150916	0.332828	0.75077
Age	-0.0735664	0.000895083	3.40864e-40	7.10134e-39
Sex (Male)	0.0934177	0.0138957	1.66873e-70	4.56293e-69
Symbol Digit Substitution
C4B expression	0.000605954	0.031565	0.842041	0.959804
Age	-0.453327	0.00194908	< 1 x 10-300	< 1 x 10-300
Sex (Male)	-0.00589307	0.0292011	0.0558001	0.361667
Trail Making A
C4B expression	0.00108985	0.00250835	0.755451	0.936145
Age	0.312953	0.000155713	< 1 x 10-300	< 1 x 10-300
Sex (Male)	-0.0868946	0.00231978	6.23923e-132	2.18373e-130
Trail Making B
C4B expression	0.00223797	0.00246607	0.502164	0.843366
Age	0.37694	0.000153089	< 1 x 10-300	< 1 x 10-300
Sex (Male)	-0.0580593	0.00228071	5.92264e-66	1.52421e-64
All models also included age squared, educational attainment, genotyping batch and the first 10 genetic principal components as covariates (omitted).
Std. β = Standardized β. Std. Error = Standard Error.

## Sheet: Table S4
A summary of the results from the linear regression models of predicted C4A expression values on cognitive performance, including the interaction between C4A expression and sex.
Phenotype and Covariates	Std. β	Std. Error	Uncorrected p-value	FDR
Pairs Matching
C4A expression	-0.00601866	0.0038172	0.00476635	0.0344306
C4A expression*Sex	-0.000419024	0.00562566	0.935282	0.66411
Age	-0.13476	0.000133469	< 1 x 10-300	< 1 x 10-300
Sex	0.0188488	0.00640499	0.00014422	0.00123528
Reaction Time
C4A expression	-0.00314869	0.00105266	0.120842	0.316386
C4A expression*Sex	0.00316636	0.00155152	0.519161	0.564202
Age	0.303371	3.68009e-05	< 1 x 10-300	< 1 x 10-300
Sex	-0.0936034	0.00176644	1.82174e-87	3.76639e-86
Fluid Intelligence
C4A expression	-0.0096702	0.0198117	0.00426579	0.0311905
C4A expression*Sex	0.00584523	0.0290579	0.475559	0.542514
Age	-0.0110013	0.000685041	2.49832e-05	0.000230447
Sex	0.0518741	0.0331368	4.26482e-11	4.64916e-10
Digit Span
C4A expression	0.00307763	0.0234325	0.629357	0.590406
C4A expression*Sex	0.00880054	0.0344517	0.567849	0.585994
Age	-0.076035	0.000806693	5.05544e-52	7.97649e-51
Sex	0.0838886	0.0392759	1.52921e-08	1.60853e-07
Symbol Digit Substitution
C4A expression	-0.00687632	0.0488471	0.0643702	0.236492
C4A expression*Sex	-0.00347488	0.0731229	0.702493	0.614877
Age	-0.45456	0.0017731	< 1 x 10-300	< 1 x 10-300
Sex	-0.00375818	0.0831859	0.668289	0.603438
Trail Making A
C4A expression	-0.00296519	0.00393603	0.493131	0.551402
C4A expression*Sex	0.0160819	0.00582827	0.125335	0.317799
Age	0.312411	0.000142541	< 1 x 10-300	< 1 x 10-300
Sex	-0.0994589	0.00663239	7.62685e-23	9.14559e-22
Trail Making B
C4A expression	0.00504877	0.00385702	0.220376	0.41034
C4A expression*Sex	0.00691352	0.00571132	0.488922	0.548376
Age	0.377719	0.00013968	< 1 x 10-300	< 1 x 10-300
Sex	-0.0638633	0.00649933	3.21801e-11	3.57297e-10
All models also included age squared, educational attainment, genotyping batch and the first 10 genetic principal components as covariates (omitted).
Std. β = Standardized β. Std. Error = Standard Error.

## Sheet: Table S5
Numbers of male and female participants that completed each of the seven cognitive tasks, with available predicted C4A and C4B expression values and brain imaging data
	With predicted C4A and C4B expression		With C4A and C4B expression Values and Brain Imaging Data
Cognitive Task	Male (n)	Female (n)	Male (n)	Female (n)
Pairs matching	152819	176646	10626	11363
Reaction time	152006	175809	10662	11402
Fluid Intelligence	49730	56903	3637	3847
Digit span	15807	18364	1075	1120
Symbol Digit Substitution	36551	44893	5479	6217
Trail Making A	32929	39004	4967	5460
Trail Making B	32927	39004	4967	5460

## Sheet: Table S6
A summary of the results from the linear regression models of predicted C4A expression values on cognitive performance.
Phenotype and Covariates	r	Std. β	Std. Error	Uncorrected p-value	FDR
Pairs Matching
C4A expression	-0.00573514	-0.00567254	0.00309679	0.00104641	0.0092121
Age	-0.12815	-0.134793	0.674795	< 1 x 10-300	< 1 x 10-300
Sex (Male)	0.0160663	0.0160247	0.00225254	4.20413e-20	5.02795e-19
Reaction Time
C4A expression	-0.00241731	-0.00226945	0.000853043	0.168349	0.430278
Age	0.293006	0.303346	0.185831	< 1 x 10-300	< 1 x 10-300
Sex (Male)	-0.0958324	-0.0911422	0.000620526	< 1 x 10-300	< 1 x 10-300
Fluid Intelligence
C4A expression	-0.00880608	-0.00778409	0.0159051	0.0041736	0.0322617
Age	-0.0112848	-0.0109936	0.000685034	0.000241461	0.00231896
Sex (Male)	0.0657272	0.0587258	0.0115352	1.20899e-101	2.83825e-100
Digit Span
C4A expression	0.0110329	0.010543	0.0191378	0.0424991	0.212113
Age	-0.0720044	-0.0760134	0.000806664	4.15774e-40	6.27479e-39
Sex (Male)	0.0963548	0.0934428	0.0138951	1.51105e-70	2.99308e-69
Symbol Digit Substitution
C4A expression	-0.00967253	-0.00836937	0.0399279	0.00593022	0.0432399
Age	-0.45074	-0.454565	0.00177307	< 1 x 10-300	< 1 x 10-300
Sex (Male)	-0.0067517	-0.00591772	0.0291998	0.054772	0.248207
Trail Making A
C4A expression	0.000534465	0.00050018	0.00317233	0.886385	0.697244
Age	0.306136	0.31295	0.713592	< 1 x 10-300	< 1 x 10-300
Sex (Male)	-0.0912252	-0.0868851	0.00231979	6.68464e-132	1.69484e-130
Trail Making B
C4A expression	0.00783506	0.00698803	0.0031188	0.0362096	0.191855
Age	0.376509	0.376926	0.701544	< 1 x 10-300	< 1 x 10-300
Sex (Male)	-0.0640368	-0.0580004	0.00228066	7.934e-66	1.47912e-64
All models also included age squared, educational attainment, genotyping batch and the first 10 genetic principal components as covariates (omitted).
r = Partial correlation coefficient. Std. β = Standardized β. Std. Error = Standard Error.

## Sheet: Table S7
A summary of the results from the linear regression models of predicted C4A expression values on brain imaging measures of cortical surface area.
Brain imaging measure	r	Std. β	Std. Error	Uncorrected p-value	FDR
Total bankssts	0.011169	0.011169	0.016957	0.0660515	0.184814
Total caudalanteriorcingulate	0.0113028	0.0113028	0.016957	0.062872	0.183566
Total caudalmiddlefrontal	-0.00424183	-0.00424183	0.0169579	0.485141	0.581758
Total cuneus	0.00881947	0.00881947	0.0169574	0.146668	0.286153
Total entorhinal	-0.00902375	-0.00902375	0.0169574	0.137538	0.27988
Total frontalpole	-0.0150141	-0.0150141	0.0169561	0.0134764	0.0696136
Total fusiform	-0.000284875	-0.000284875	0.016958	0.962609	0.83306
Total inferiorparietal	0.0102984	0.0102984	0.0169572	0.0901142	0.224126
Total inferiortemporal	-0.0030684	-0.0030684	0.016958	0.613593	0.664585
Total insula	0.028563	0.028563	0.0169511	2.58371e-06	0.000173503
Total isthmuscingulate	0.00678968	0.00678968	0.0169577	0.263843	0.376973
Total lateraloccipital	0.00602073	0.00602073	0.0169577	0.321779	0.415544
Total lateralorbitofrontal	-0.00117391	-0.00117391	0.016958	0.846815	0.812368
Total lingual	0.00294327	0.00294327	0.016958	0.628131	0.665094
Total medialorbitofrontal	-0.0134829	-0.0134829	0.0169565	0.0264928	0.104621
Total middletemporal	0.025211	0.025211	0.0169527	3.33197e-05	0.000745835
Total paracentral	-0.000168261	-0.000168261	0.016958	0.977909	0.83306
Total parahippocampal	0.00469485	0.00469485	0.0169579	0.439753	0.536918
Total parsopercularis	-0.00702496	-0.00702496	0.0169576	0.247651	0.376973
Total parsorbitalis	-0.0107039	-0.0107039	0.0169571	0.0781477	0.201839
Total parstriangularis	-0.00789176	-0.00789176	0.0169575	0.194039	0.325755
Total pericalcarine	0.00103484	0.00103484	0.016958	0.864775	0.817913
Total postcentral	-0.00402304	-0.00402304	0.0169579	0.507938	0.598409
Total posteriorcingulate	0.0124048	0.0124048	0.0169567	0.0412041	0.138348
Total precentral	0.00329363	0.00329363	0.016958	0.587807	0.657879
Total precuneus	-0.0145173	-0.0145173	0.0169563	0.0168871	0.0708758
Total rostralanteriorcingulate	0.00876578	0.00876578	0.0169574	0.149143	0.286153
Total rostralmiddlefrontal	-0.0147928	-0.0147928	0.0169562	0.0149124	0.0708758
Total superiorfrontal	-0.0092739	-0.0092739	0.0169573	0.126963	0.277151
Total superiorparietal	0.000156518	0.000156518	0.016958	0.979451	0.83306
Total superiortemporal	-0.000513018	-0.000513018	0.016958	0.932719	0.83306
Total supramarginal	-0.00925006	-0.00925006	0.0169573	0.127943	0.277151
Total temporalpole	-0.00307393	-0.00307393	0.016958	0.612954	0.664585
Total transversetemporal	-0.0163022	-0.0163022	0.0169558	0.00729776	0.0445512
Total cortical surface area	-	0.016958	0.209036	0.834422	0.81208
Regional brain imaging measures of cortical surface area were pre-residualised with the following covariates: age, age squared, sex, scanner site, Euler number, genotyping batch, the first 10 genetic principal components and total cortical surface area.
r = Partial correlation coefficient. Std. β = Standardized β. Std. Error = Standard Error.

## Sheet: Table S8
A summary of the results from the linear regression models of predicted C4A expression values on brain imaging measures of mean cortical thickness.
Brain imaging measure	r	Std. β	Std. Error	Uncorrected p-value	FDR
Total bankssts	-0.000844	-0.000844	0.016958	0.889535	0.818281
Total caudalanteriorcingulate	-0.00370412	-0.00370412	0.0169579	0.542148	0.617061
Total caudalmiddlefrontal	0.000646534	0.000646534	0.016958	0.915268	0.830575
Total cuneus	0.0180957	0.0180957	0.0169553	0.00289993	0.0194737
Total entorhinal	-0.0195545	-0.0195545	0.0169548	0.00128958	0.0144331
Total frontalpole	-0.00722511	-0.00722511	0.0169576	0.234434	0.376973
Total fusiform	-0.012044	-0.012044	0.0169568	0.04747	0.151797
Total inferiorparietal	0.00687289	0.00687289	0.0169577	0.258035	0.376973
Total inferiortemporal	-0.0124537	-0.0124537	0.0169567	0.0404124	0.138348
Total insula	-0.024039	-0.024039	0.0169532	7.6043e-05	0.00127662
Total isthmuscingulate	-0.0205148	-0.0205148	0.0169545	0.000734499	0.00986469
Total lateraloccipital	0.00602963	0.00602963	0.0169577	0.321065	0.415544
Total lateralorbitofrontal	-0.00015208	-0.00015208	0.016958	0.980034	0.83306
Total lingual	-0.00690444	-0.00690444	0.0169576	0.255856	0.376973
Total medialorbitofrontal	-0.0190849	-0.0190849	0.016955	0.0016838	0.016153
Total middletemporal	0.00678996	0.00678996	0.0169577	0.263823	0.376973
Total paracentral	0.00908263	0.00908263	0.0169573	0.13499	0.27988
Total parahippocampal	-0.0256646	-0.0256646	0.0169525	2.39812e-05	0.000745835
Total parsopercularis	-0.00518367	-0.00518367	0.0169578	0.393629	0.489504
Total parsorbitalis	-0.00975727	-0.00975727	0.0169572	0.108331	0.257479
Total parstriangularis	-0.00967897	-0.00967897	0.0169573	0.111193	0.257479
Total pericalcarine	0.0182878	0.0182878	0.0169552	0.00261435	0.0194737
Total postcentral	0.00836676	0.00836676	0.0169575	0.168544	0.304338
Total posteriorcingulate	-0.0187246	-0.0187246	0.0169551	0.00205842	0.0172785
Total precentral	0.00820837	0.00820837	0.0169575	0.17675	0.304338
Total precuneus	0.0158165	0.0158165	0.0169559	0.00924128	0.0517146
Total rostralanteriorcingulate	-0.0113509	-0.0113509	0.016957	0.0617603	0.183566
Total rostralmiddlefrontal	-0.00130976	-0.00130976	0.016958	0.829346	0.81208
Total superiorfrontal	0.00641455	0.00641455	0.0169577	0.291143	0.407312
Total superiorparietal	0.0133478	0.0133478	0.0169565	0.0280432	0.104621
Total superiortemporal	-0.00827307	-0.00827307	0.0169575	0.173363	0.304338
Total supramarginal	0.00289421	0.00289421	0.016958	0.633871	0.665094
Total temporalpole	0.00712957	0.00712957	0.0169576	0.24068	0.376973
Total transversetemporal	0.00225577	0.00225577	0.016958	0.710473	0.72288
Total mean cortial thickness	-	-0.00617533	0.0169577	0.30951	0.415544
Regional brain imaging measures of mean cortical thickness were pre-residualised with the following covariates: age, age squared, sex, scanner site, Euler number, genotyping batch, the first 10 genetic principal components and total mean cortical thickness.
r = Partial correlation coefficient. Std. β = Standardized β. Std. Error = Standard Error.

## Sheet: Table S9
A summary of the results from the linear regression models of predicted C4A expression values on brain imaging measures of subcortical volume.
Brain imaging measure	r	Std. β	Std. Error	Uncorrected p-value	FDR
Total Pallidum	0.0015417	0.014604	0.0169562	0.0162419	0.0708758
Total Putamen	0.00633057	0.00833666	0.0169575	0.170081	0.304338
Total Caudate	0.00833666	0.00633057	0.0169577	0.297506	0.40772
Total Lateral Ventricle	0.014604	0.00535306	0.0169578	0.378356	0.479388
Total Hippocampus	-0.00381267	-0.00381267	0.0169579	0.530376	0.61407
Total Amygdala	0.00241208	0.00241208	0.016958	0.69141	0.714306
Total Thalamus	0.00535306	0.0015417	0.016958	0.79972	0.801541
Total VentralDC	0.000916493	0.000916493	0.016958	0.880116	0.818281
ICV	-	0.0108497	0.016957	0.0741756	0.199243
Regional brain imaging measures of subcortical volume were pre-residualised with the following covariates: age, age squared, sex, scanner site, Euler number, genotyping batch, the first 10 genetic principal components and total ICV.
ICV = intracranial volume. r = Partial correlation coefficient. Std. β = Standardized β. Std. Error = Standard Error.

[truncated: 11 more sheets: Table S10, Table S11, Table S12, Table S13, Table S14, Table S15, Table S16, Table S17, Table S18, Table S19, Table S20]
